# Supplementary material for: Investigation of the Role of a Zinc Uptake Regulator (Zur) in the Virulence of Pectobacterium odoriferum
Source: Int J Mol Sci. 2023 Jun 10;24(12):9991. doi: 10.3390/ijms24129991 (PMC10298282; doi:10.3390/ijms24129991)
Supplement: Supplementary file 1 [file ijms-24-09991-s001.zip › SupplementaryTables.xlsx]

## Sheet: Table S1
Table S1. Quantity and quality of transcriptome data of each sample.
Sample	Raw Reads	Clean Reads	Raw Base (G)	Clean Base (G)	Effective Rate (%)	Error Rate (%)	Q20 (%)	Q30 (%)	GC Content (%)
Po (Zur)-1	9315244	9242590	2.79	2.77	99.22	0.03	97.97	93.88	50.39
Po (Zur)-2	7126881	7057242	2.14	2.12	99.02	0.03	98.18	94.38	50.27
Po (Zur)-3	7541771	7490737	2.26	2.25	99.32	0.03	97.9	93.7	50.36
Po (EV)-1	8167641	8114638	2.45	2.43	99.35	0.02	98.34	94.77	50.53
Po (EV)-2	8742274	8692435	2.62	2.61	99.43	0.02	98.39	94.83	50.45
Po (EV)-3	8823171	8785818	2.65	2.64	99.58	0.03	98.13	94.24	50.34
ΔZur-1	8169459	8070559	2.45	2.42	98.79	0.03	98.25	94.53	50.41
ΔZur-2	7464281	7412845	2.24	2.22	99.31	0.03	98.25	94.52	50.28
ΔZur-3	8275669	8219657	2.48	2.47	99.32	0.03	98.19	94.36	50.26
Po WT-1	9546284	9470476	2.86	2.84	99.21	0.03	97.67	93.22	50.09
Po WT-2	9566848	9501473	2.87	2.85	99.32	0.03	97.69	93.25	50.14
Po WT-3	7606331	7569551	2.28	2.27	99.52	0.03	98.1	94.19	50.04

## Sheet: Table S2
Table S2. Differentially expressed genes identified from Po (Zur) vs. Po (EV).
Gene ID	Log2Fold Change	p value	padj	Start	End	Annotations
gene-BCS7_RS11670	-8.16951	0	0	2542988	2543194	Hrp pili protein HrpA
gene-BCS7_RS11695	-7.18938	0	0	2548987	2549532	RNA polymerase sigma factor
gene-BCS7_RS13635	-4.15941	0	0	2975496	2976950	flagellin
gene-BCS7_RS02705	5.59708	4.53075e-189	4.27363e-186	596618	597316	pirin family protein
gene-BCS7_RS13370	-3.30328	1.53395e-157	1.15752e-154	2915735	2916607	hypothetical protein
gene-BCS7_RS02700	2.92673	2.66076e-145	1.67318e-142	595986	596495	zinc uptake transcriptional repressor Zur
gene-BCS7_RS11620	-6.42195	3.69069e-120	1.98928e-117	2535894	2536964	type III secretion protein HrpN
gene-BCS7_RS11635	-4.69393	6.49718e-120	3.06423e-117	2537669	2539738	EscC/YscC/HrcC family type III secretion system outer membrane ring protein
gene-BCS7_RS11700	-8.25598	6.40935e-110	2.68694e-107	2549860	2551068	YopN family type III secretion system gatekeeper subunit
gene-BCS7_RS15185	-2.73352	4.31899e-97	1.62955e-94	3315593	3316132	hypothetical protein
gene-BCS7_RS11575	-3.5694	5.01015e-89	1.71848e-86	2521745	2526628	AvrE-family type 3 secretion system effector
gene-BCS7_RS13640	-3.10742	4.33509e-78	1.36302e-75	2977002	2977547	transcriptional regulator
gene-BCS7_RS15485	-2.57642	9.96127e-74	2.89107e-71	3377898	3378392	peptidylprolyl isomerase B
gene-BCS7_RS11580	-3.50676	6.15101e-72	1.6577e-69	2526809	2528281	pectate lyase
gene-BCS7_RS13375	-1.58878	9.55996e-46	2.40465e-43	2916877	2918301	flagellar filament capping protein FliD
gene-BCS7_RS11660	-5.12513	1.95357e-45	4.60677e-43	2541779	2542542	EscJ/YscJ/HrcJ family type III secretion inner membrane ring protein
gene-BCS7_RS13520	-1.67063	1.48581e-41	3.29762e-39	2942382	2942678	anti-sigma-28 factor FlgM
gene-BCS7_RS11570	-3.4239	3.26024e-40	6.83383e-38	2521288	2521709	DspFAvrF family protein
gene-BCS7_RS11715	-4.323	1.95302e-32	3.87828e-30	2554092	2555454	EscN/YscN/HrcN family type III secretion system ATPase
gene-BCS7_RS21710	-1.54724	8.23049e-31	1.55268e-28	4765499	4766092	RHS repeat-associated core domain-containing protein
gene-BCS7_RS11655	-4.99703	5.36696e-30	9.64264e-28	2541153	2541782	hypothetical protein
gene-BCS7_RS11750	-3.12569	1.43361e-26	2.45864e-24	2559319	2560398	EscU/YscU/HrcU family type III secretion system export apparatus switch protein
gene-BCS7_RS21695	-1.38877	2.50746e-25	4.11333e-23	4759394	4763330	type IV secretion protein Rhs
gene-BCS7_RS11035	-1.59842	5.33284e-25	8.38368e-23	2398943	2400916	methyl-accepting chemotaxis protein
gene-BCS7_RS09105	-1.34115	5.74736e-25	8.67392e-23	2006403	2007158	hypothetical protein
gene-BCS7_RS13500	1.36647	6.62073e-25	9.6077e-23	2939866	2940540	flagellar hook assembly protein FlgD
gene-BCS7_RS15545	-1.07451	1.29674e-24	1.81207e-22	3393617	3393805	putative motility protein
gene-BCS7_RS11730	-4.28519	6.86261e-24	9.24737e-22	2556408	2557580	YscQ/HrcQ family type III secretion apparatus protein
gene-BCS7_RS11650	-4.38607	2.66311e-23	3.46479e-21	2540521	2541119	HrpE/YscL family type III secretion apparatus protein
gene-BCS7_RS11705	-3.44692	3.82543e-23	4.81112e-21	2551065	2553148	EscV/YscV/HrcV family type III secretion system export apparatus protein
gene-BCS7_RS21700	-1.21052	1.29979e-22	1.58197e-20	4763756	4764199	hypothetical protein
gene-BCS7_RS13465	-1.11825	7.07154e-22	8.33778e-20	2932200	2933894	flagellar hook-associated protein FlgK
gene-BCS7_RS22230	1.54533	1.41416e-21	1.61686e-19	4874903	4875895	aspartate--ammonia ligase
gene-BCS7_RS15490	-2.35975	8.45984e-21	9.38794e-19	3378403	3379125	UDP-2%2C3-diacylglucosamine diphosphatase
gene-BCS7_RS13495	1.15402	5.40215e-20	5.82351e-18	2938589	2939791	flagellar hook protein FlgE
gene-BCS7_RS13400	1.45485	6.87142e-20	7.20163e-18	2921694	2922686	flagellar motor switch protein FliG
gene-BCS7_RS11400	-2.86837	6.60351e-18	6.7338e-16	2480761	2481105	type III effector HrpK
gene-BCS7_RS13405	1.52638	2.84464e-17	2.82442e-15	2922679	2923401	flagellar assembly protein FliH
gene-BCS7_RS06435	1.47461	3.6474e-17	3.52863e-15	1424529	1426193	asparagine synthase B
gene-BCS7_RS17755	-1.41377	4.01372e-17	3.78595e-15	3882351	3882761	hypothetical protein
gene-BCS7_RS10805	-1.23602	5.45668e-17	5.02147e-15	2350692	2350907	transcription modulator YdgT
gene-BCS7_RS11665	-6.9027	1.13221e-16	9.93451e-15	2542549	2542920	type III secretion protein
gene-BCS7_RS21425	-1.3159	1.11717e-16	9.93451e-15	4691662	4693332	methyl-accepting chemotaxis protein
gene-BCS7_RS13510	1.09248	1.94941e-16	1.67162e-14	2940989	2941405	flagellar basal body rod protein FlgB
gene-BCS7_RS11640	-4.99403	5.0666e-16	4.24806e-14	2539731	2540165	type III secretion protein
gene-BCS7_RS13645	-1.03329	9.35302e-16	7.67151e-14	2977636	2978511	restriction endonuclease
gene-BCS7_RS13525	-1.01441	1.34905e-15	1.08297e-13	2942684	2943121	flagellar biosynthesis protein FlgN
gene-BCS7_RS05755	1.074	2.81452e-15	2.21233e-13	1278525	1278863	P-II family nitrogen regulator
gene-BCS7_RS21715	-1.23526	1.41698e-14	1.09107e-12	4766111	4766545	hypothetical protein
gene-BCS7_RS13395	1.2234	1.53948e-14	1.16169e-12	2919973	2921697	flagellar basal body M-ring protein FliF
gene-BCS7_RS18280	-1.13657	1.61711e-14	1.19635e-12	3998523	3998978	GNAT family N-acetyltransferase
gene-BCS7_RS11710	-3.95664	3.35791e-14	2.43642e-12	2553157	2554092	type III secretion protein
gene-BCS7_RS06480	-1.08594	5.27633e-14	3.75615e-12	1435641	1437306	methyl-accepting chemotaxis protein
gene-BCS7_RS13490	1.08114	3.62446e-13	2.53242e-11	2937812	2938567	flagellar basal body rod protein FlgF
gene-BCS7_RS15400	1.55305	6.67514e-13	4.57915e-11	3358879	3359895	iron ABC transporter substrate-binding protein
gene-BCS7_RS13505	1.19177	7.59848e-13	5.11948e-11	2940556	2940960	flagellar basal body rod protein FlgC
gene-BCS7_RS17815	-1.11573	2.75684e-12	1.82483e-10	3896584	3898170	methyl-accepting chemotaxis protein
gene-BCS7_RS11585	-1.73933	9.23407e-12	6.00692e-10	2528283	2528606	DNA-binding protein
gene-BCS7_RS11645	-9.30692	1.3918e-11	8.75211e-10	2540152	2540376	HPr kinase
gene-BCS7_RS21720	-1.42472	1.79591e-11	1.11082e-09	4766600	4767147	type IV secretion protein Rhs
gene-BCS7_RS11745	-3.84257	7.32308e-11	4.38571e-09	2558505	2559308	EscT/YscT/HrcT family type III secretion system export apparatus protein
gene-BCS7_RS11625	-6.47174	9.99957e-11	5.80437e-09	2537110	2537457	type III secretion protein
gene-BCS7_RS13985	1.0944	1.80165e-10	1.02994e-08	3042419	3042711	LysR family transcriptional regulator
gene-BCS7_RS13330	1.02196	7.62451e-10	4.05173e-08	2903998	2904720	RNA polymerase sigma factor FliA
gene-BCS7_RS16070	-1.25431	1.61673e-08	7.82041e-07	3512639	3512983	hypothetical protein
gene-BCS7_RS21725	-1.35002	2.56947e-08	1.21182e-06	4767172	4767483	hypothetical protein
gene-BCS7_RS21730	-1.36354	1.39227e-07	6.03797e-06	4767485	4767733	hypothetical protein
gene-BCS7_RS04910	-1.11943	2.46167e-07	9.98698e-06	1074360	1075583	Tm-1-like ATP-binding domain-containing protein
gene-BCS7_RS13150	-1.08191	3.49664e-07	1.38872e-05	2871065	2872729	HAMP domain-containing protein
gene-BCS7_RS07105	1.13319	4.6012e-06	0.000153631	1573107	1575010	5-dehydro-2-deoxygluconokinase
gene-BCS7_RS06520	1.20208	7.02824e-06	0.000222837	1445765	1446340	potassium-transporting ATPase subunit KdpC
gene-BCS7_RS21705	-1.65004	2.42356e-05	0.000672359	4764218	4764496	hypothetical protein
gene-BCS7_RS09540	-1.20873	5.37756e-05	0.00132328	2111004	2111198	DUF1482 family protein
gene-BCS7_RS15435	1.03666	7.37117e-05	0.00171675	3366012	3368012	bifunctional UDP-4-amino-4-deoxy-L-arabinose formyltransferase/UDP-glucuronic acid oxidase ArnA
gene-BCS7_RS03050	1.32369	0.000126591	0.00274498	670448	670909	lysozyme
gene-BCS7_RS11790	-1.01353	0.000290802	0.0054049	2569001	2570527	HAMP domain-containing protein
gene-BCS7_RS18370	-1.10234	0.000834851	0.0128567	4018679	4019815	iron-containing alcohol dehydrogenase
gene-BCS7_RS09725	1.12852	0.00114541	0.0164948	2135600	2136754	DUF3383 family protein
gene-BCS7_RS19825	1.08628	0.00115642	0.01659	4326644	4327738	two-component system sensor histidine kinase PmrB

## Sheet: Table S3
Table S3. Differentially expressed genes identified from ΔZur vs. Po WT.
Gene ID	Log2Fold Change	p value	padj	Start	End	Annotations
gene-BCS7_RS07430	8.32816	0	0	1661742	1663061	hypothetical protein
gene-BCS7_RS07450	6.41927	0	0	1667172	1668683	ABC transporter substrate-binding protein
gene-BCS7_RS07455	6.60247	0	0	1668694	1669940	MFS transporter
gene-BCS7_RS07460	7.25246	0	0	1670025	1670861	ABC transporter ATP-binding protein
gene-BCS7_RS07465	5.77789	0	0	1670858	1671637	ABC transporter ATP-binding protein
gene-BCS7_RS18340	8.91434	0	0	4012580	4013290	ABC transporter ATP-binding protein
gene-BCS7_RS18345	8.30266	0	0	4013287	4014141	metal ABC transporter permease
gene-BCS7_RS18350	8.44727	0	0	4014182	4015060	metal ABC transporter substrate-binding protein
gene-BCS7_RS21055	7.58118	0	0	4608369	4609378	iron chelate uptake ABC transporter family permease subunit
gene-BCS7_RS05800	10.4464	1.84e-300	6.8e-298	1284457	1284705	type B 50S ribosomal protein L31
gene-BCS7_RS07445	5.72687	4.69e-285	1.57e-282	1665356	1667134	ABC transporter permease subunit
gene-BCS7_RS21050	9.52505	2.15e-214	6.62e-212	4607443	4608372	ABC transporter substrate-binding protein
gene-BCS7_RS21045	9.44065	5.09e-182	1.45e-179	4606604	4607401	ABC transporter ATP-binding protein
gene-BCS7_RS21065	3.69323	4.79e-168	1.26e-165	4609685	4610095	type II toxin-antitoxin system HicB family antitoxin
gene-BCS7_RS05795	8.46117	5.14e-150	1.27e-147	1284296	1284439	50S ribosomal protein L36
gene-BCS7_RS07435	4.41321	4.41e-129	1.02e-126	1663131	1663370	hypothetical protein
gene-BCS7_RS09460	2.41991	1.35e-110	2.94e-108	2090207	2091208	zinc ABC transporter substrate-binding protein ZnuA
gene-BCS7_RS15980	2.93875	7.65e-94	1.57e-91	3487828	3488487	DUF1007 family protein
gene-BCS7_RS09455	2.0957	1.94e-89	3.76e-87	2089372	2090130	zinc ABC transporter ATP-binding protein ZnuC
gene-BCS7_RS21230	-2.49997	7.34e-78	1.36e-75	4644707	4645216	periplasmic heavy metal sensor
gene-BCS7_RS21070	-2.40158	1.08e-68	1.9e-66	4610178	4610393	50S ribosomal protein L31
gene-BCS7_RS09450	2.31201	2.77e-68	4.65e-66	2088590	2089375	zinc ABC transporter permease subunit ZnuB
gene-BCS7_RS21060	5.26033	1.71e-60	2.75e-58	4609478	4609657	type II toxin-antitoxin system HicA family toxin
gene-BCS7_RS02700	-5.94087	3.94e-52	6.06e-50	595986	596495	zinc uptake transcriptional repressor Zur
gene-BCS7_RS12390	1.84556	3.27e-42	4.83e-40	2713235	2713843	glutathione transferase GstA
gene-BCS7_RS10680	1.51719	6.9e-42	9.8e-40	2323248	2323979	porin
gene-BCS7_RS15975	1.87032	3.93e-36	5.37e-34	3486734	3487837	nickel/cobalt transporter
gene-BCS7_RS05755	-2.08581	1.06e-27	1.39e-25	1278525	1278863	P-II family nitrogen regulator
gene-BCS7_RS11200	1.50182	1.07e-26	1.36e-24	2437519	2437788	stress-induced protein YchH
gene-BCS7_RS07270	1.1139	1.15e-25	1.42e-23	1618560	1620464	FTR1 family iron permease
gene-BCS7_RS07440	1.14841	1.02e-22	1.22e-20	1663478	1664938	AMP nucleosidase
gene-BCS7_RS21035	1.23013	2.34e-22	2.7e-20	4604721	4605881	cystathionine gamma-synthase
gene-BCS7_RS08620	1.10034	2.61e-21	2.92e-19	1897655	1897867	KTSC domain-containing protein
gene-BCS7_RS00850	1.37733	1.74e-20	1.89e-18	191961	194150	fatty acid oxidation complex subunit alpha FadB
gene-BCS7_RS17755	1.04577	2.88e-20	3.04e-18	3882351	3882761	hypothetical protein
gene-BCS7_RS20455	1.25483	5.07e-20	5.2e-18	4477307	4477819	gluconokinase
gene-BCS7_RS21075	1.14089	1.19e-19	1.18e-17	4610688	4612886	primosomal protein N'
gene-BCS7_RS13175	1.0037	2.11e-19	2.05e-17	2875307	2875735	universal stress protein
gene-BCS7_RS12565	1.80253	4.76e-18	4.51e-16	2745148	2745684	ferredoxin-type protein NapF
gene-BCS7_RS03150	1.12634	3.03e-17	2.73e-15	690843	691622	deoxyribose-phosphate aldolase
gene-BCS7_RS22105	2.54145	7.66e-17	6.73e-15	4847602	4848438	ABC transporter substrate-binding protein
gene-BCS7_RS14795	-1.05084	1.48e-16	1.24e-14	3232112	3232891	transporter substrate-binding domain-containing protein
gene-BCS7_RS02805	1.25824	4.81e-16	3.95e-14	616321	618345	NADPH-dependent 2%2C4-dienoyl-CoA reductase
gene-BCS7_RS17165	1.09765	5.3e-16	4.25e-14	3745279	3747726	acyl-CoA dehydrogenase
gene-BCS7_RS00475	-1.90153	3.65e-14	2.7e-12	109466	110374	LysR family transcriptional regulator
gene-BCS7_RS21775	1.32159	1.38e-13	1e-11	4776862	4778205	2-hydroxycarboxylate transporter family protein
gene-BCS7_RS07750	-1.49115	2.16e-13	1.53e-11	1728211	1729125	lipid kinase
gene-BCS7_RS14790	-1.1685	6.71e-13	4.67e-11	3231282	3231971	ABC transporter permease subunit
gene-BCS7_RS18175	-1.40332	1.38e-12	9.09e-11	3971531	3972145	YitT family protein
gene-BCS7_RS14335	2.49737	1.51e-12	9.8e-11	3134512	3135188	ABC transporter permease subunit
gene-BCS7_RS13985	-1.21956	1.28e-11	7.37e-10	3042419	3042711	LysR family transcriptional regulator
gene-BCS7_RS14785	-1.15711	3.91e-11	2.19e-09	3230573	3231289	ABC transporter permease
gene-BCS7_RS02330	3.07356	3.72e-10	1.96e-08	507121	508734	ABC transporter substrate-binding protein
gene-BCS7_RS11960	1.08184	1.15e-09	5.82e-08	2602839	2606600	nitrate reductase subunit alpha
gene-BCS7_RS17570	2.79638	4.91e-09	2.27e-07	3827944	3829386	uroporphyrinogen-III C-methyltransferase
gene-BCS7_RS12640	1.19228	1.49e-08	6.41e-07	2757688	2758320	cytochrome c biogenesis heme-transporting ATPase CcmA
gene-BCS7_RS18320	1.14959	1.49e-08	6.41e-07	4007397	4008704	carbohydrate ABC transporter substrate-binding protein
gene-BCS7_RS13285	-1.06693	3.16e-08	1.34e-06	2893680	2894333	tellurite resistance TerB family protein
gene-BCS7_RS17645	1.03203	6.44e-08	2.67e-06	3847387	3848946	MFS transporter
gene-BCS7_RS16270	3.16171	2.47e-07	9.6e-06	3559922	3560932	sulfate ABC transporter substrate-binding protein
gene-BCS7_RS16265	1.36791	3.35e-07	1.28e-05	3558953	3559765	sulfate ABC transporter permease subunit CysT
gene-BCS7_RS17565	1.34374	5.08e-07	1.92e-05	3827027	3827935	sulfate adenylyltransferase subunit CysD
gene-BCS7_RS05760	-1.0048	8.01e-07	2.9e-05	1278897	1280189	ammonium transporter AmtB
gene-BCS7_RS07315	1.20102	8.37e-07	3e-05	1628793	1629746	HTH-type transcriptional regulator Cbl
gene-BCS7_RS15970	1.05918	8.84e-07	3.14e-05	3485488	3486615	ABC transporter substrate-binding protein
gene-BCS7_RS06355	-1.02945	2.24e-06	7.37e-05	1413470	1414210	amino acid ABC transporter permease
gene-BCS7_RS15405	1.00546	5.97e-06	0.000188517	3360051	3361628	iron ABC transporter permease
gene-BCS7_RS15410	1.20097	1.56e-05	0.000449895	3361631	3362686	ABC transporter ATP-binding protein
gene-BCS7_RS11840	-1.08645	2.32e-05	0.000643097	2582402	2583496	ABC transporter ATP-binding protein
gene-BCS7_RS03055	-1.12344	3.07e-05	0.000822188	670902	671495	DUF2589 domain-containing protein
gene-BCS7_RS04070	1.37165	4.05e-05	0.00105976	893518	894486	cysteine synthase A
gene-BCS7_RS12595	1.0387	0.00165451	0.0271486	2750489	2751092	cytochrome c-type protein NapC

## Sheet: Table S4
Table S4. Bacterial strains and plasmids used in this study.
Strains/ plasmids	Characteristics	References or source
Escherichia coli strains
DH5α	Standard cloning host	Tiangen Biotech (Beijing) Co., Ltd.
S17-1λpir	Conjugal donor strain, SmR	Lab collection
Pectobacterium odoriferum strains
BCS7	Wild-type, RifR	Lab collection
ΔZur	Zur deletion mutant strain of BCS7, RifR, KmR	This study
Po (Zur)	BCS7 wild type with pBBR1MCS-5:: Zur, RifR, GmR	This study
Po (EV)	BCS7 wild type with empty vector pBBR1MCS-5, RifR, GmR	This study
Plasmids
pEX18Gm	Suicide vector with a sacB gene, GmR	Lab collection
pET30a	Template plasmid for kanamycin cassette, KmR	This study
pBBR1MCS-5	Broad host range vector, GmR	Lab collection

## Sheet: Table S5
Table S5. Designed primers used in this study.
Primers	Sequence (5'-3')*	Purpose
Zur-L-S3	TATGACCATGATTACGAATTAGGCTAAAGCCGGAGATGTGC	To amplify upstream region for constructing mutant strain △Zur
Zur-L-AS3	AGGGAGCTTCAGTTTGTCCTGTTTGGTTGAATCC
Zur-Kan-S1	AGGACAAACTGAAGCTCCCTCGTGCGCT	To amplify Kanamycin resistance cassette for constructing mutant strain △Zur
Zur-Kan-AS1	GATCGCAATGCAGGTGGCACTTTTCGGGG
Zur-R-S3	GTGCCACCTGCATTGCGATCACGACCATACGG	To amplify downstream region for constructing mutant strain △Zur
Zur-R-AS3	CAGTGCCAAGCTTGCATGCCTCGTAACAGCGATTGGAGC
P-Zur-ORF-S1	CGGTATCGATAAGCTTATAGCGAACATAATACCAGTGCCA	To amplify ORF of Zur plus its upstream promoter region for constructing overexpression strain Po (Zur)
Zur-ORF-AS1	CGGGCTGCAGGAATTCTATCGTTTTTTAATTGGAACCGT
RS13635-qS1	TTTGAAGATGCCAACACCGG	qPCR validation of expression of BCS7_RS13635 in P. odoriferum
RS13635-qAS1	TCTGCTGGAGTTGGGTTGAT
RS13370-qS1	ACGCTGACTACGCAACTGAA	qPCR validation of expression of BCS7_RS13370 in P. odoriferum
RS13370-qAS1	AACGCAGCAGAGACAGAACA
RS13375-qS1	CCGGAAACCCTGACGATTGA	qPCR validation of expression of BCS7_RS13375 in P. odoriferum
RS13375-qAS1	CGCTTTGTACCGTTGTGAGC
RS13520-qS1	GCTCAGTCTGAAGTTAGCGC	qPCR validation of expression of BCS7_RS13520 in P. odoriferum
RS13520-qAS1	TGTCTATGTCCTGCGTACCC
RS13500-qS1	TGGCCACAGTGTCATGATCC	qPCR validation of expression of BCS7_RS13500 in P. odoriferum
RS13500-qAS1	CAACCGCATAGCTCAATGGC
RS13465-qS1	AATGGCTATCACAGGGACGC	qPCR validation of expression of BCS7_RS13465 in P. odoriferum
RS13465-qAS1	ACCGCTTCCATCCAAGACTG
RS13495-qS1	CTCAGGCGGTCAGTGGTTTA	qPCR validation of expression of BCS7_RS13495 in P. odoriferum
RS13495-qAS1	TACCGATGCGACCTTCACAC
RS13400-qS1	AGCCCTTGGTGAAGAACGAG	qPCR validation of expression of BCS7_RS13400 in P. odoriferum
RS13400-qAS1	TAATCTGTGGGTGCTCGTCG
RS13405-qS1	CCGCGCCAACATATCAGGTA	qPCR validation of expression of BCS7_RS13405 in P. odoriferum
RS13405-qAS1	CTATTTCTCGCGCCTGTTGC
RS13510-qS1	GCGAGTGAACGGTACAGGTA	qPCR validation of expression of BCS7_RS13510 in P. odoriferum
RS13510-qAS1	GAGCAAATCAAGTTCCGGCG
RS13525-qS1	TGCAACAGGTGACAGAGAGG	qPCR validation of expression of BCS7_RS13525 in P. odoriferum
RS13525-qAS1	TCACGCCTTTTGACTGACCA
RS13395-qS1	CATGATTCCTGCCGCCAATG	qPCR validation of expression of BCS7_RS13395 in P. odoriferum
RS13395-qAS1	GCTCGCTGAATTGGCTGATG
RS13490-qS1	TCCAGGGACGTGTTGTGATG	qPCR validation of expression of BCS7_RS13490 in P. odoriferum
RS13490-qAS1	GTTCACGTTACTGCCCTCGA
RS13505-qS1	CAGTCTACGGGTGGCGTAC	qPCR validation of expression of BCS7_RS13505 in P. odoriferum
RS13505-qAS1	CGCGATGCAGAAATGGTGTT
RS13330-qS1	CAGCTCGGTCGTACTCCAAC	qPCR validation of expression of BCS7_RS13330 in P. odoriferum
RS13330-qAS1	TCACCATGTTCTTCACGCCA
RS11035-qS1	TTTGACGGTCGTGATGCTGA	qPCR validation of expression of BCS7_RS11035 in P. odoriferum
RS11035-qAS1	TAGTTGCCTGCCTGATCACG
RS11790-qS1	GCATCGCATTCCAGACCAAC	qPCR validation of expression of BCS7_RS11790 in P. odoriferum
RS11790-qAS1	GGTTTGCTTGTTCGACGGAC
RS13150-qS1	GCTGATGGTTCTCGCTACGA	qPCR validation of expression of BCS7_RS13150 in P. odoriferum
RS13150-qAS1	GATCGTTTCTGCACCATCGC
RS17815-qS1	GGGCGAAACGATGAATGACG	qPCR validation of expression of BCS7_RS17815 in P. odoriferum
RS17815-qAS1	TGCTGTGCGACTTCATCCAT
RS21425-qS1	ACTGAGTTTGCCACGGTAGG	qPCR validation of expression of BCS7_RS21425 in P. odoriferum
RS21425-qAS1	GTTGCTTCTTGATGTGGCGG
recA-qF2	TGGCGCTATCAAGGAAGGTG	qPCR for reference gene RecA in P. odoriferum
recA-qR2	AGATCAACCAGCTCACCGTG
* Underlined sequences are adaptor for vector construction using the In-Fusion HD Cloning Kit (Takara)
